# Supplementary material for: Cell Surface Modification-Mediated Primary Intestinal Epithelial Cell Culture Platforms for Assessing Host–Microbiota Interactions
Source: Biomater Res. 2024 Jan 25;28:0004. doi: 10.34133/bmr.0004 (PMC10845607; doi:10.34133/bmr.0004)
Supplement: Supplementary 1 — Figs. S1 to S6 Table S1 [file bmr.0004.f1.zip]

Archive with 8 entries (8 files):
- Supplementary Figure S1.tif
- Supplementary Figure S2.png
- Supplementary Figure S3.png
- Supplementary Figure S4.tif
- Supplementary Figure S5.png
- Supplementary Figure S6.tif
- Supplementary Legends.docx
- Supplementary Table S1.tif
